# Supplementary material for: Digital Interventions for Recreational Cannabis Use Among Young Adults: Systematic Review, Meta-Analysis, and Behavior Change Technique Analysis of Randomized Controlled Studies
Source: J Med Internet Res. 2024 Apr 17;26:e55031. doi: 10.2196/55031 (PMC11063887; doi:10.2196/55031)
Supplement: Multimedia Appendix 8 [file jmir_v26i1e55031_app8.xlsx]

## Sheet: Par interventions
		A way out of fog (Cannabishjälpen)	CanReduce		Grassessment: Evaluate Your Use of Cannabis	eCHECKUPTO GO					Ma réussite, mon choix	Quit the Shit		Reduce Your Use: How to Break the Cannabis Habit	Social media-delivered cannabis interventions		Refered as Personalized Feedback interventions (no specific names)
	Behavioral Change Technique Taxonomy (Michie et al., 2013)	Sinadinovic (2020)	Schaub (2015)	Baumgartner (2021)	Copeland (2017)	Elliott (2012) based on 2009	Elliott (2014) based on 2009	Riggs (2018) based on 2009	Palfai (2014) based 2014	Goodness (2020) based on 2014	Côté (2018)	Tossmann (2011)	Jonas (2018)	Rooke (2013)	Bonar (2022)	Bonar (2023)	Lee (2010)	Buckner (2019)	Walukevich-Dienst (2019)	Cunningham (2021)	Total
Goals and planning	1.1 Goal setting (behavior)	++	++											++							3
	1.2 Problem solving	++	++	++	++							++	++	++	++	++		+			10
	1.3 Goal setting (outcome)										+	++	++								3
	1.4 Action planning		++	++											++	++					4
	1.5 Review behavior goal(s)		++	++								++	++								4
	1.6 Discrepancy between current behavior and goal		++							+											2
	1.7 Review outcome goal(s)												+								1
	1.8 Behavioral contract																				0
	1.9 Commitment		+										+								2
Feedback and monitoring	2.1 Monitoring of behavior by others without feedback										++										1
	2.2 Feedback on behavior	++	++	++	++	++	++	++	++	++	++	++	++	++			++	++	++	++	17
	2.3 Self-monitoring of behavior	++	++	++	++							++	++	++							7
	2.4 Self-monitoring of outcome(s) of behavior																				0
	2.5 Monitoring outcome(s) of behavior by others without feedback						++														1
	2.6 Biofeedback																				0
	2.7 Feedback on outcome(s) of behavior	+				++	++	++	++	++											6
Social support	3.1 Social support (unspecified)	++	++	++	++	+	+	+	+			+	+	++	++	++	++	++			15
	3.2 Social support (practical)																				0
	3.3 Social support (emotional)			+																	1
Shaping knowledge	4.1 Instruction on how to perform a behavior	+	+	+		+	+	+	+	+							++				9
	4.2 Information about antecedents																				0
	4.3 Re-attribution																				0
	4.4 Behavioral experiments																				0
Natural consequences	5.1 Information about health consequences	++	++	++	++						++				++	++		++	++	++	10
	5.2 Salience of consequences			+											++	++				++	4
	5.3 Information about social and environmental consequences		+				+	++	+	+					++	++	++	++	+	++	11
	5.4 Monitoring of emotional consequences																				0
	5.5 Anticipated regret																				0
	5.6 Information about emotional consequences														++	++			+		3
Comparison of behaviour	6.1 Demonstration of the behavior																				0
	6.2 Social comparison				++	++	++	++	++	++	+				++	++	++		++	++	12
	6.3 Information about others' approval																				0
Associations	7.1 Prompts/cues																				0
	7.2 Cue signalling reward																				0
	7.3 Reduce prompts/cutes																				0
	7.4 Remove access to the reward																				0
	7.5 Remove aversive stimulus																				0
	7.6 Satiation																				0
	7.7 Exposure																				0
	7.8 Association learning																				0
Repetition and substitution	8.1 Behavioral practice/rehearsal													++							1
	8.3 Behavioral substitution													++	++	++					3
	8.3 Habit formation																				0
	8.4 Habit reversal																				0
	8.5 Overcorrection																				0
	8.6 Generalisation of a target behavior																				0
	8.7 Graded tasks																				0
Comparison of outcomes	9.1 Credible source	++	++	++							++	++	++		++	++					8
	9.2 Pros and cons	++	++	++	++	++	++	++	++		+		++		++	++	++	++			14
	9.3 Comparative imagining of future outcomes																				0
Reward and threat	10.1 Material incentive (behavior)																				0
	10.2 Material reward (behavior)																				0
	10.3 Non-specific reward																				0
	10.4 Social reward		++	++							+		+	++							5
	10.5 Social incentive																				0
	10.6 Non-specific incentive																				0
	10.7 Self-incentive																				0
	10.8 Incentive (outcome)																				0
	10.9 Self-reward																				0
	10.10 Reward (outcome)																				0
	10.11 Future punishment																				0
Regulation	11.1 Pharmacological support																				0
	11.2 Reduce negative emotions	++	++	++									+	+	++	++		+			8
	11.3 Conserving mental resources																				0
	11.4 Paradoxical instructions																				0
Antecedents	12.1 Restructuring the physical environment																				0
	12.2 Restructuring the social environment	++													+	++					3
	12.3 Avoidance/reducing exposure to cues for the behavior		++								+			++			++				4
	12.4 Distraction			++														+			2
	12.5 Adding objects to the environment																				0
	12.6 Body changes																				0
Identity	13.1 Identification of self as role model																				0
	13.2 Framing/reframing			++																	1
	13.3 Incompatible beliefs		++																		1
	13.4 Valued self-identity																				0
	13.5 Identity associated with changed behavior																				0
Scheduled consequences	14.1 Behavior cost																				0
	14.2 Punishment																				0
	14.3 Remove reward																				0
	14.4 Reward approximation																				0
	14.5 Reward completion																				0
	14.6 Situation-specific reward																				0
	14.7 Reward incompatible behavior																				0
	14.8 Reward alternative behavior																				0
	14.9 Redure reward frequency																				0
	14.10 Remove punishment																				0
Self-belief	15.1 Verbal persuasion about capability													+	++	++					3
	15.2 Mental rehearsal of successful performance	++	++																		2
	15.3 Focus on past success																				0
	15.4 Self-talk			++											++			+			3
Covert learning	16.1 Imaginary punishment																				0
	16.2 Imaginary reward																				0
	16.3 Vicarious consequences																				0
	Total	13	19	17	7	6	8	7	7	6	9	7	12	11	15	14	7	9	5	5	184
